# Supplementary material for: Optimal pricing and marketing planning for deteriorating items
Source: PLoS One. 2017 Mar 17;12(3):e0172758. doi: 10.1371/journal.pone.0172758 (PMC5357006; doi:10.1371/journal.pone.0172758)
Supplement: S1 M-File — (M) [file pone.0172758.s001.m]

%1.solve
%2.gp programing 

k=1000000;
alfa=1.25;
gama=0.003;
sigma=0.002;
a=3;
r1=1.0058;       
r2=8.2637;
r3=8.3788;
i=1;
theta=0.001;
L1=0.2;
L2=0.1;
L3=0.3;
L4=0.1;
L5=0.2;

 for j=1:10

cvx_begin gp quiet
     variables Q P M T Z Y S
     minimize Z^-1     
     subject to      
   
    (k*P^(1-alfa)*M^gama*S^sigma*Y^(-1))^(-L1)*(k*r1*P^(-alfa)*M^gama*S^sigma*Q^3*Y^(-1))^(-L2)*(k*r3*P^(-alfa)*M^gama*S^sigma*Q*Y^(-1))^(-L3)*(2^(-1)*i*r1*Q^3*k*P^(-alfa)*M^gama*S^sigma*T*Y^(-1))^(-L4)*(2^(-1)*i*r3*Q*k*P^(-alfa)*M^gama*S^sigma*T*Y^(-1))^(-L5)<=1;
    
     Z*Y^(-1)+k*r2*P^(-alfa)*M^gama*S^sigma*Q^2*Y^(-1)+k*P^(-alfa)*M^(gama+1)*S^sigma*Y^(-1)+k*a*P^(-alfa)*M^gama*S^sigma*Q^(-1)*Y^(-1)+2^(-1)*i*r2*Q^2*k*P^(-alfa)*M^gama*S^sigma*T*Y^(-1)+2^(-1)*k*P^(1-alfa)*M^gama*S^sigma*theta*T*Y^(-1)+k*P^(-alfa)*M^gama*S^(sigma+1)*Y^(-1)<=1;
    
     P>0;   
     T>0;
     Q>0;                
     M>0; 
     Z>0;                
     Y>0;
     S>0;
     
cvx_end

L1=(k*P^(1-alfa)*M^gama)/(k*P^(1-alfa)*M^gama+k*r1*P^(-alfa)*M^gama*Q^3+k*r3*P^(-alfa)*M^gama*Q+2^(-1)*i*r1*Q^3*k*P^(-alfa)*M^gama*T+2^(-1)*i*r3*Q*k*P^(-alfa)*M^gama*T);
L2=(k*r1*P^(-alfa)*M^gama*Q^3)/(k*P^(1-alfa)*M^gama+k*r1*P^(-alfa)*M^gama*Q^3+k*r3*P^(-alfa)*M^gama*Q+2^(-1)*i*r1*Q^3*k*P^(-alfa)*M^gama*T+2^(-1)*i*r3*Q*k*P^(-alfa)*M^gama*T);
L3=(k*r3*P^(-alfa)*M^gama*Q)/(k*P^(1-alfa)*M^gama+k*r1*P^(-alfa)*M^gama*Q^3+k*r3*P^(-alfa)*M^gama*Q+2^(-1)*i*r1*Q^3*k*P^(-alfa)*M^gama*T+2^(-1)*i*r3*Q*k*P^(-alfa)*M^gama*T);
L4=(2^(-1)*i*r1*Q^3*k*P^(-alfa)*M^gama*T)/(k*P^(1-alfa)*M^gama+k*r1*P^(-alfa)*M^gama*Q^3+k*r3*P^(-alfa)*M^gama*Q+2^(-1)*i*r1*Q^3*k*P^(-alfa)*M^gama*T+2^(-1)*i*r3*Q*k*P^(-alfa)*M^gama*T);
L5=(2^(-1)*i*r3*Q*k*P^(-alfa)*M^gama*T)/(k*P^(1-alfa)*M^gama+k*r1*P^(-alfa)*M^gama*Q^3+k*r3*P^(-alfa)*M^gama*Q+2^(-1)*i*r1*Q^3*k*P^(-alfa)*M^gama*T+2^(-1)*i*r3*Q*k*P^(-alfa)*M^gama*T);

fprintf('Z = %.6f  Q = %.6f  M = %.6f P = %.6f S = %.6f T = %.6f\n',Z,Q,M,P,S,T);

 
